# Supplementary material for: A global survey of adverse event following immunization surveillance systems for pregnant women and their infants
Source: Hum Vaccin Immunother. 2016 May 9;12(8):2010–6. doi: 10.1080/21645515.2016.1175697 (PMC4994761; doi:10.1080/21645515.2016.1175697)
Supplement: Supplementary files [file khvi-12-08-1175697-s001.zip]

Archive with 2 entries (2 files):
- 2016HV0028R-s02.docx
- 2016HV0028R-s03.pptx
